# Supplementary material for: Ectopic Expression of Glycine max GmNAC109 Enhances Drought Tolerance and ABA Sensitivity in Arabidopsis
Source: Biomolecules. 2019 Nov 7;9(11):714. doi: 10.3390/biom9110714 (PMC6920929; doi:10.3390/biom9110714)
Supplement: Supplementary file 1 [file biomolecules-09-00714-s001.xlsx]

## Sheet: Sheet1
Table S1. Genes and primers used for RT-qPCR analysis.
No.	Gene	ID	Forward Primer (5'-3')	Reverse Primer (5'-3')	References	E*
1	CSD1	At1g08830	AGACCCTGATGACCTCGGAAA	GCCACACACCAGAAGATACAC	[1]	1.9
2	CAT2	At4g35090	AACTCCGCCTGCTGTCTG	ATAGGGCATCAATCCATC	[2]	1.9
3	ACTIN2	At3g18780	GCACCACCTGAAAGGAAGTACA	CGATTCCTGGACCTGCCTCATC	[3]	1.9
4	GmNAC109	Glyma14g24220.1	AAAGGTGCAATTGAAAAGCAA	CCTCCATTTCGGAACATTCA	[4,5]	1.9
*As calculated by LinRegPCR software.
1. Chen, Y.; Jiang, J.; Song, A.; Chen, S.; Shan, H.; Luo, H.; Gu, C.; Sun, J.; Zhu, L.; Fang, W.; Chen, F. Ambient temperature enhanced freezing tolerance of Chrysanthemum dichrum CdlCE1 Arabidopsis via miR398. BMC Biol. 2013, 11, 121.
2. Du, Y.Y.; Wang, P.-C.; Chen, J.; Song, C.-P. Comprehension functional analysis of the catalase gene family in Arabidopsis thaliana. J. Integr. Plant Biol. 2008, 50, 1318-1326.
3. Yang, L.; Liu, Q.; Liu, Z.; Yang, H.; Wang, J.; Li, X.; Yang, Y. Arabidopsis C3HC4-ring finger E3 ubiquitin ligase AtAIRP4 positively regulates stress- responsive abscisic acid signaling. J. Integr. Plant Biol. 2016, 58, 67-80.
4. Le, D.T.; Nishiyama, R.; Watanabe, Y.; Mochida, K.; Yamaguchi-Shinozaki, K.; Shinozaki,K.; Tran, L.S.P. Genome-wide survey and expression analysis of the plant-specific NAC transcription factor family in soybean during development and dehydration stress. DNA Res. 2011, 18, 263-276.
5. Tran, L.-S.P.; Quach, T.N.; Guttikonda, S.K.; Aldrich, D.L.; Kumar, R.; Neelakandan, A.; Valliyodan, B.; Nguyen, H.T. Molecular characterization of stress-inducible GmNAC genes in soybean. Mol Genet. Genomics 2009, 281, 647-664
